# Supplementary material for: Impact of health promotion strategies on HPV vaccination uptake: A descriptive epidemiological study (2019–2024)
Source: PLoS One. 2025 Sep 4;20(9):e0331592. doi: 10.1371/journal.pone.0331592 (PMC12410811; doi:10.1371/journal.pone.0331592)
Supplement: S1 File — (XLSX) [file pone.0331592.s003.xlsx]

## Sheet: all vacccinated by years
Age (in years)	Gender	Calendar year of vaccination	Age at first dose of HPV vaccine	Year-Month of vaccination
2004	female	2019	15	2019-February
2006	male	2019	13	2019-March
2006	female	2019	13	2019-April
2003	female	2019	16	2019-April
2007	male	2019	12	2019-April
2002	female	2019	17	2019-May
2007	female	2019	12	2019-June
2007	female	2019	12	2019-June
2006	female	2019	13	2019-July
2005	female	2019	14	2019-August
2007	female	2019	12	2019-September
2007	female	2019	12	2019-September
2009	female	2019	10	2019-October
2005	female	2019	14	2019-October
2006	female	2019	13	2019-October
2008	female	2019	11	2019-November
2002	female	2019	17	2019-November
2004	female	2019	15	2019-November
2002	female	2019	17	2019-November
2008	female	2020	12	2020-January
2007	female	2020	13	2020-January
2007	female	2020	13	2020-January
2003	male	2020	17	2020-January
2007	female	2020	13	2020-January
2010	female	2020	10	2020-January
2006	female	2020	14	2020-January
2006	female	2020	14	2020-February
2006	female	2020	14	2020-February
2002	male	2020	18	2020-February
2004	female	2020	16	2020-February
2002	female	2020	18	2020-February
2005	female	2020	15	2020-February
2010	female	2020	10	2020-May
2006	female	2020	14	2020-May
2010	female	2020	10	2020-June
2002	female	2020	18	2020-June
2006	female	2020	14	2020-August
2004	female	2020	16	2020-August
2005	female	2020	15	2020-August
2007	male	2020	13	2020-August
2006	female	2020	14	2020-September
2006	female	2020	14	2020-September
2004	female	2020	16	2020-October
2003	female	2020	17	2020-October
2007	female	2020	13	2020-October
2004	female	2020	16	2020-October
2008	female	2020	12	2020-October
2004	female	2020	16	2020-October
2003	female	2020	17	2020-October
2005	female	2020	15	2020-October
2007	female	2020	13	2020-October
2007	female	2020	13	2020-October
2008	female	2020	12	2020-October
2005	female	2020	15	2020-October
2006	female	2020	14	2020-October
2008	female	2020	12	2020-October
2003	female	2020	17	2020-October
2007	female	2020	13	2020-October
2006	female	2020	14	2020-October
2006	female	2020	14	2020-October
2005	female	2020	15	2020-October
2005	female	2020	15	2020-October
2006	female	2020	14	2020-October
2007	female	2020	13	2020-October
2007	female	2020	13	2020-October
2008	female	2020	12	2020-October
2007	female	2020	13	2020-October
2004	female	2020	16	2020-October
2006	female	2020	14	2020-October
2007	female	2020	13	2020-October
2007	female	2020	13	2020-October
2008	female	2020	12	2020-October
2007	female	2020	13	2020-October
2007	female	2020	13	2020-October
2008	female	2020	12	2020-October
2007	female	2020	13	2020-October
2003	female	2020	17	2020-October
2007	female	2020	13	2020-October
2008	female	2020	12	2020-October
2004	female	2020	16	2020-October
2004	female	2020	16	2020-October
2005	female	2020	15	2020-October
2007	female	2020	13	2020-October
2008	female	2020	12	2020-October
2007	female	2020	13	2020-October
2007	female	2020	13	2020-October
2002	female	2020	18	2020-October
2007	female	2020	13	2020-October
2007	female	2020	13	2020-October
2005	female	2020	15	2020-October
2007	female	2020	13	2020-October
2007	female	2020	13	2020-October
2004	female	2020	16	2020-October
2008	female	2020	12	2020-October
2008	female	2020	12	2020-October
2004	female	2020	16	2020-October
2007	female	2020	13	2020-October
2006	female	2020	14	2020-October
2006	female	2020	14	2020-October
2002	female	2020	18	2020-October
2007	female	2020	13	2020-October
2007	female	2020	13	2020-October
2007	female	2020	13	2020-October
2007	female	2020	13	2020-October
2007	female	2020	13	2020-October
2007	female	2020	13	2020-October
2007	female	2020	13	2020-October
2007	female	2020	13	2020-October
2007	female	2020	13	2020-October
2008	female	2020	12	2020-October
2008	female	2020	12	2020-October
2008	female	2020	12	2020-October
2008	female	2020	12	2020-October
2007	female	2020	13	2020-October
2007	female	2020	13	2020-October
2006	female	2020	14	2020-October
2008	female	2020	12	2020-October
2008	female	2020	12	2020-October
2008	female	2020	12	2020-October
2008	female	2020	12	2020-October
2008	female	2020	12	2020-October
2007	female	2020	13	2020-October
2007	female	2020	13	2020-October
2007	female	2020	13	2020-October
2008	female	2020	12	2020-October
2004	female	2020	16	2020-October
2008	female	2020	12	2020-October
2008	female	2020	12	2020-October
2008	female	2020	12	2020-October
2007	female	2020	13	2020-October
2005	female	2020	15	2020-October
2008	female	2020	12	2020-October
2008	female	2020	12	2020-October
2008	female	2020	12	2020-October
2006	female	2020	14	2020-October
2008	male	2020	12	2020-October
2007	female	2020	13	2020-October
2006	female	2020	14	2020-October
2008	female	2020	12	2020-October
2007	female	2020	13	2020-October
2004	female	2020	16	2020-October
2007	female	2020	13	2020-October
2007	female	2020	13	2020-October
2006	female	2020	14	2020-October
2008	female	2020	12	2020-October
2007	female	2020	13	2020-October
2007	female	2020	13	2020-October
2006	female	2020	14	2020-October
2008	female	2020	12	2020-October
2009	female	2020	11	2020-October
2004	female	2020	16	2020-October
2007	female	2020	13	2020-October
2007	female	2020	13	2020-October
2003	female	2020	17	2020-October
2003	female	2020	17	2020-October
2006	female	2020	14	2020-October
2007	female	2020	13	2020-October
2007	female	2020	13	2020-October
2008	female	2020	12	2020-October
2008	female	2020	12	2020-October
2006	female	2020	14	2020-October
2008	female	2020	12	2020-October
2008	female	2020	12	2020-October
2005	female	2020	15	2020-October
2005	female	2020	15	2020-October
2005	female	2020	15	2020-October
2007	female	2020	13	2020-October
2008	female	2020	12	2020-October
2008	female	2020	12	2020-October
2005	female	2020	15	2020-October
2007	female	2020	13	2020-October
2006	female	2020	14	2020-October
2007	female	2020	13	2020-October
2004	female	2020	16	2020-October
2004	female	2020	16	2020-October
2004	female	2020	16	2020-October
2007	female	2020	13	2020-October
2007	female	2020	13	2020-October
2008	female	2020	12	2020-October
2005	female	2020	15	2020-October
2007	female	2020	13	2020-October
2008	female	2020	12	2020-October
2006	female	2020	14	2020-October
2005	female	2020	15	2020-October
2008	female	2020	12	2020-October
2003	female	2020	17	2020-October
2004	female	2020	16	2020-October
2006	female	2020	14	2020-October
2004	female	2020	16	2020-October
2008	female	2020	12	2020-October
2006	female	2020	14	2020-October
2006	female	2020	14	2020-October
2004	female	2020	16	2020-October
2004	female	2020	16	2020-October
2008	female	2020	12	2020-October
2008	female	2020	12	2020-October
2004	female	2020	16	2020-October
2007	female	2020	13	2020-October
2003	female	2020	17	2020-October
2006	female	2020	14	2020-October
2006	female	2020	14	2020-October
2005	female	2020	15	2020-October
2008	female	2020	12	2020-October
2006	female	2020	14	2020-October
2006	female	2020	14	2020-October
2007	female	2020	13	2020-October
2008	female	2020	12	2020-October
2004	female	2020	16	2020-November
2005	female	2020	15	2020-November
2005	female	2020	15	2020-November
2006	female	2020	14	2020-November
2003	female	2020	17	2020-November
2004	female	2020	16	2020-November
2007	female	2020	13	2020-November
2005	female	2020	15	2020-November
2005	female	2020	15	2020-November
2005	female	2020	15	2020-November
2005	female	2020	15	2020-November
2008	female	2020	12	2020-November
2005	female	2020	15	2020-November
2003	female	2020	17	2020-November
2008	female	2020	12	2020-November
2007	female	2020	13	2020-November
2005	female	2020	15	2020-November
2008	female	2020	12	2020-November
2007	female	2020	13	2020-November
2005	female	2020	15	2020-November
2008	female	2020	12	2020-November
2006	female	2020	14	2020-November
2004	female	2020	16	2020-November
2004	female	2020	16	2020-November
2004	female	2020	16	2020-November
2005	female	2020	15	2020-November
2007	female	2020	13	2020-November
2006	female	2020	14	2020-November
2006	female	2020	14	2020-November
2007	female	2020	13	2020-November
2006	female	2020	14	2020-November
2006	female	2020	14	2020-November
2007	female	2020	13	2020-November
2005	female	2020	15	2020-November
2005	female	2020	15	2020-November
2007	female	2020	13	2020-November
2008	female	2020	12	2020-November
2008	female	2020	12	2020-November
2007	female	2020	13	2020-November
2006	female	2020	14	2020-November
2006	female	2020	14	2020-November
2007	female	2020	13	2020-November
2005	female	2020	15	2020-November
2003	female	2020	17	2020-November
2003	female	2020	17	2020-November
2006	female	2020	14	2020-November
2004	female	2020	16	2020-November
2008	female	2020	12	2020-November
2007	female	2020	13	2020-November
2007	female	2020	13	2020-November
2005	female	2020	15	2020-November
2007	female	2020	13	2020-November
2006	female	2020	14	2020-November
2006	female	2020	14	2020-November
2007	female	2020	13	2020-November
2008	female	2020	12	2020-November
2007	female	2020	13	2020-November
2005	female	2020	15	2020-November
2006	female	2020	14	2020-November
2008	female	2020	12	2020-November
2006	female	2020	14	2020-November
2008	female	2020	12	2020-November
2003	female	2020	17	2020-November
2004	female	2020	16	2020-November
2008	female	2020	12	2020-November
2006	female	2020	14	2020-November
2005	female	2020	15	2020-November
2007	female	2020	13	2020-November
2008	female	2020	12	2020-November
2006	female	2020	14	2020-November
2005	female	2020	15	2020-November
2009	female	2020	11	2020-November
2008	female	2020	12	2020-November
2007	female	2020	13	2020-November
2006	female	2020	14	2020-November
2004	female	2020	16	2020-November
2003	female	2020	17	2020-November
2005	female	2020	15	2020-November
2003	female	2020	17	2020-November
2004	female	2020	16	2020-November
2003	female	2020	17	2020-November
2005	female	2020	15	2020-November
2006	female	2020	14	2020-November
2006	female	2020	14	2020-November
2006	female	2020	14	2020-November
2007	female	2020	13	2020-November
2006	female	2020	14	2020-November
2005	female	2020	15	2020-November
2002	female	2020	18	2020-November
2006	female	2020	14	2020-November
2007	female	2020	13	2020-November
2006	female	2020	14	2020-November
2007	female	2020	13	2020-November
2006	female	2020	14	2020-November
2003	female	2020	17	2020-November
2006	female	2020	14	2020-November
2003	female	2020	17	2020-November
2004	female	2020	16	2020-November
2006	female	2020	14	2020-November
2006	female	2020	14	2020-November
2008	female	2020	12	2020-November
2007	female	2020	13	2020-November
2007	female	2020	13	2020-November
2004	female	2020	16	2020-November
2008	female	2020	12	2020-November
2007	female	2020	13	2020-November
2006	female	2020	14	2020-November
2006	female	2020	14	2020-November
2002	female	2020	18	2020-November
2007	female	2020	13	2020-November
2007	female	2020	13	2020-November
2006	female	2020	14	2020-November
2007	female	2020	13	2020-November
2008	female	2020	12	2020-November
2004	female	2020	16	2020-November
2008	female	2020	12	2020-November
2008	female	2020	12	2020-November
2004	female	2020	16	2020-November
2005	female	2020	15	2020-November
2005	female	2020	15	2020-November
2008	female	2020	12	2020-November
2007	female	2020	13	2020-November
2006	female	2020	14	2020-November
2005	female	2020	15	2020-November
2005	female	2020	15	2020-November
2004	female	2020	16	2020-November
2004	female	2020	16	2020-November
2005	female	2020	15	2020-November
2005	male	2020	15	2020-November
2008	female	2020	12	2020-November
2004	female	2020	16	2020-November
2006	female	2020	14	2020-November
2007	female	2020	13	2020-November
2006	female	2020	14	2020-November
2007	female	2020	13	2020-November
2006	female	2020	14	2020-November
2006	female	2020	14	2020-November
2004	female	2020	16	2020-December
2008	female	2020	12	2020-December
2005	female	2020	15	2020-December
2005	female	2020	15	2020-December
2006	female	2020	14	2020-December
2006	female	2020	14	2020-December
2008	female	2020	12	2020-December
2007	female	2020	13	2020-December
2007	female	2020	13	2020-December
2006	female	2020	14	2020-December
2006	female	2020	14	2020-December
2005	female	2020	15	2020-December
2007	female	2020	13	2020-December
2006	female	2020	14	2020-December
2004	female	2020	16	2020-December
2008	female	2020	12	2020-December
2005	female	2020	15	2020-December
2006	female	2020	14	2020-December
2003	female	2020	17	2020-December
2007	female	2020	13	2020-December
2002	female	2020	18	2020-December
2006	female	2020	14	2020-December
2008	female	2020	12	2020-December
2007	female	2020	13	2020-December
2007	female	2020	13	2020-December
2002	female	2020	18	2020-December
2006	female	2020	14	2020-December
2004	female	2020	16	2020-December
2005	female	2020	15	2020-December
2006	female	2020	14	2020-December
2007	female	2020	13	2020-December
2004	female	2020	16	2020-December
2005	female	2020	15	2020-December
2005	female	2020	15	2020-December
2006	female	2020	14	2020-December
2006	female	2020	14	2020-December
2006	female	2020	14	2020-December
2008	female	2020	12	2020-December
2004	female	2020	16	2020-December
2006	female	2020	14	2020-December
2007	female	2021	14	2021-January
2006	female	2021	15	2021-January
2006	female	2021	15	2021-January
2008	female	2021	13	2021-January
2006	female	2021	15	2021-January
2002	female	2021	19	2021-January
2007	female	2021	14	2021-January
2004	female	2021	17	2021-January
2005	female	2021	16	2021-January
2007	female	2021	14	2021-January
2005	female	2021	16	2021-January
2005	female	2021	16	2021-January
2007	female	2021	14	2021-January
2006	female	2021	15	2021-January
2005	female	2021	16	2021-January
2007	female	2021	14	2021-January
2004	female	2021	17	2021-January
2006	female	2021	15	2021-January
2005	female	2021	16	2021-January
2008	female	2021	13	2021-January
2005	female	2021	16	2021-January
2007	female	2021	14	2021-January
2006	female	2021	15	2021-January
2006	female	2021	15	2021-January
2005	female	2021	16	2021-January
2006	female	2021	15	2021-January
2008	female	2021	13	2021-January
2007	female	2021	14	2021-February
2008	female	2021	13	2021-February
2006	female	2021	15	2021-February
2006	female	2021	15	2021-February
2007	female	2021	14	2021-February
2008	female	2021	13	2021-February
2005	female	2021	16	2021-February
2006	female	2021	15	2021-February
2006	female	2021	15	2021-February
2004	female	2021	17	2021-February
2006	female	2021	15	2021-February
2009	female	2021	12	2021-February
2005	female	2021	16	2021-February
2006	female	2021	15	2021-February
2007	female	2021	14	2021-February
2004	female	2021	17	2021-February
2003	female	2021	18	2021-February
2005	female	2021	16	2021-February
2006	female	2021	15	2021-February
2005	female	2021	16	2021-February
2005	female	2021	16	2021-February
2003	female	2021	18	2021-February
2007	female	2021	14	2021-February
2002	female	2021	19	2021-February
2007	female	2021	14	2021-February
2006	female	2021	15	2021-February
2006	female	2021	15	2021-February
2008	female	2021	13	2021-February
2006	female	2021	15	2021-February
2003	female	2021	18	2021-February
2006	female	2021	15	2021-February
2008	female	2021	13	2021-February
2003	female	2021	18	2021-February
2005	female	2021	16	2021-February
2004	female	2021	17	2021-February
2008	female	2021	13	2021-February
2008	female	2021	13	2021-February
2007	female	2021	14	2021-February
2005	female	2021	16	2021-February
2005	female	2021	16	2021-February
2005	female	2021	16	2021-February
2007	female	2021	14	2021-February
2004	female	2021	17	2021-February
2007	female	2021	14	2021-February
2005	female	2021	16	2021-February
2005	female	2021	16	2021-February
2005	female	2021	16	2021-February
2007	female	2021	14	2021-February
2003	female	2021	18	2021-February
2007	female	2021	14	2021-February
2004	female	2021	17	2021-February
2004	female	2021	17	2021-February
2003	female	2021	18	2021-February
2009	female	2021	12	2021-February
2003	female	2021	18	2021-February
2005	female	2021	16	2021-February
2007	female	2021	14	2021-March
2007	female	2021	14	2021-March
2008	female	2021	13	2021-March
2007	female	2021	14	2021-March
2006	female	2021	15	2021-March
2008	female	2021	13	2021-March
2002	female	2021	19	2021-March
2006	female	2021	15	2021-March
2008	female	2021	13	2021-March
2006	female	2021	15	2021-March
2008	female	2021	13	2021-March
2007	female	2021	14	2021-March
2007	female	2021	14	2021-March
2006	female	2021	15	2021-March
2006	female	2021	15	2021-March
2003	female	2021	18	2021-March
2005	female	2021	16	2021-March
2008	female	2021	13	2021-March
2008	female	2021	13	2021-March
2008	female	2021	13	2021-March
2006	female	2021	15	2021-March
2004	female	2021	17	2021-March
2004	female	2021	17	2021-March
2008	female	2021	13	2021-March
2005	female	2021	16	2021-March
2007	female	2021	14	2021-March
2006	female	2021	15	2021-March
2003	female	2021	18	2021-March
2007	female	2021	14	2021-March
2007	female	2021	14	2021-March
2008	female	2021	13	2021-March
2003	female	2021	18	2021-March
2003	female	2021	18	2021-March
2004	female	2021	17	2021-March
2006	female	2021	15	2021-March
2004	female	2021	17	2021-March
2006	female	2021	15	2021-April
2008	female	2021	13	2021-April
2007	female	2021	14	2021-April
2008	female	2021	13	2021-April
2003	female	2021	18	2021-April
2008	female	2021	13	2021-April
2007	female	2021	14	2021-April
2008	female	2021	13	2021-April
2004	female	2021	17	2021-April
2005	female	2021	16	2021-April
2007	female	2021	14	2021-April
2007	female	2021	14	2021-April
2005	female	2021	16	2021-April
2006	female	2021	15	2021-April
2005	female	2021	16	2021-April
2010	female	2021	11	2021-April
2006	female	2021	15	2021-April
2006	female	2021	15	2021-April
2003	female	2021	18	2021-April
2007	female	2021	14	2021-April
2004	female	2021	17	2021-April
2004	female	2021	17	2021-April
2005	female	2021	16	2021-April
2007	female	2021	14	2021-April
2008	female	2021	13	2021-April
2008	female	2021	13	2021-April
2005	female	2021	16	2021-April
2005	female	2021	16	2021-April
2003	female	2021	18	2021-April
2009	female	2021	12	2021-May
2008	female	2021	13	2021-May
2009	female	2021	12	2021-May
2004	female	2021	17	2021-May
2007	female	2021	14	2021-May
2005	female	2021	16	2021-May
2010	female	2021	11	2021-May
2003	female	2021	18	2021-May
2004	female	2021	17	2021-May
2009	female	2021	12	2021-June
2007	female	2021	14	2021-June
2006	female	2021	15	2021-June
2009	female	2021	12	2021-June
2008	female	2021	13	2021-June
2009	female	2021	12	2021-July
2008	female	2021	13	2021-July
2008	female	2021	13	2021-July
2008	female	2021	13	2021-July
2005	female	2021	16	2021-July
2006	female	2021	15	2021-July
2009	female	2021	12	2021-August
2005	female	2021	16	2021-August
2006	female	2021	15	2021-August
2005	female	2021	16	2021-August
2007	female	2021	14	2021-September
2008	female	2021	13	2021-September
2004	female	2021	17	2021-September
2002	female	2021	19	2021-October
2006	female	2021	15	2021-October
2008	female	2021	13	2021-November
2004	male	2021	17	2021-November
2008	female	2021	13	2021-November
2006	male	2021	15	2021-November
2004	female	2021	17	2021-November
2003	male	2021	18	2021-November
2007	female	2021	14	2021-November
2006	female	2021	15	2021-November
2006	female	2021	15	2021-November
2006	female	2021	15	2021-November
2006	female	2021	15	2021-November
2006	female	2021	15	2021-November
2004	female	2021	17	2021-November
2006	female	2021	15	2021-November
2005	female	2021	16	2021-November
2008	female	2021	13	2021-November
2009	female	2021	12	2021-November
2005	female	2021	16	2021-November
2005	female	2021	16	2021-November
2009	female	2021	12	2021-November
2008	female	2021	13	2021-November
2003	female	2021	18	2021-November
2008	female	2021	13	2021-November
2007	female	2021	14	2021-November
2009	female	2021	12	2021-November
2009	female	2021	12	2021-November
2008	male	2021	13	2021-November
2006	female	2021	15	2021-November
2003	female	2021	18	2021-November
2009	female	2021	12	2021-November
2006	female	2021	15	2021-November
2009	female	2021	12	2021-November
2004	male	2021	17	2021-November
2011	female	2021	10	2021-November
2004	female	2021	17	2021-November
2007	female	2021	14	2021-November
2009	female	2021	12	2021-November
2004	female	2021	17	2021-November
2005	female	2021	16	2021-November
2003	female	2021	18	2021-November
2009	female	2021	12	2021-November
2006	female	2021	15	2021-November
2005	female	2021	16	2021-November
2009	female	2021	12	2021-November
2006	female	2021	15	2021-November
2006	female	2021	15	2021-November
2008	female	2021	13	2021-November
2005	female	2021	16	2021-November
2005	female	2021	16	2021-November
2007	female	2021	14	2021-November
2007	female	2021	14	2021-November
2008	female	2021	13	2021-November
2005	female	2021	16	2021-November
2008	female	2021	13	2021-November
2009	female	2021	12	2021-November
2006	female	2021	15	2021-November
2005	female	2021	16	2021-November
2009	female	2021	12	2021-November
2008	female	2021	13	2021-November
2006	female	2021	15	2021-November
2006	female	2021	15	2021-November
2006	male	2021	15	2021-November
2009	female	2021	12	2021-November
2007	female	2021	14	2021-November
2004	female	2021	17	2021-November
2006	female	2021	15	2021-November
2007	female	2021	14	2021-November
2006	female	2021	15	2021-November
2009	female	2021	12	2021-November
2006	female	2021	15	2021-November
2004	male	2021	17	2021-November
2007	female	2021	14	2021-November
2004	female	2021	17	2021-November
2009	female	2021	12	2021-November
2003	female	2021	18	2021-November
2008	female	2021	13	2021-November
2008	female	2021	13	2021-November
2005	female	2021	16	2021-November
2007	female	2021	14	2021-November
2004	female	2021	17	2021-November
2009	female	2021	12	2021-November
2009	female	2021	12	2021-November
2007	female	2021	14	2021-November
2004	female	2021	17	2021-November
2006	female	2021	15	2021-November
2006	female	2021	15	2021-November
2006	female	2021	15	2021-November
2009	female	2021	12	2021-November
2005	female	2021	16	2021-November
2005	female	2021	16	2021-November
2006	female	2021	15	2021-November
2005	female	2021	16	2021-November
2005	female	2021	16	2021-November
2008	female	2021	13	2021-November
2006	female	2021	15	2021-November
2008	female	2021	13	2021-November
2004	female	2021	17	2021-November
2006	female	2021	15	2021-November
2009	female	2021	12	2021-November
2006	female	2021	15	2021-November
2007	female	2021	14	2021-November
2004	female	2021	17	2021-November
2006	female	2021	15	2021-November
2004	female	2021	17	2021-November
2006	female	2021	15	2021-November
2007	female	2021	14	2021-November
2007	female	2021	14	2021-November
2008	female	2021	13	2021-November
2009	female	2021	12	2021-November
2005	female	2021	16	2021-November
2007	female	2021	14	2021-November
2009	female	2021	12	2021-November
2006	female	2021	15	2021-November
2009	female	2021	12	2021-November
2007	female	2021	14	2021-November
2009	female	2021	12	2021-November
2009	female	2021	12	2021-November
2005	female	2021	16	2021-November
2005	female	2021	16	2021-November
2005	female	2021	16	2021-November
2004	male	2021	17	2021-November
2009	female	2021	12	2021-November
2007	female	2021	14	2021-November
2005	female	2021	16	2021-November
2005	female	2021	16	2021-November
2006	female	2021	15	2021-November
2005	female	2021	16	2021-November
2008	female	2021	13	2021-November
2009	female	2021	12	2021-November
2009	female	2021	12	2021-November
2005	female	2021	16	2021-November
2004	female	2021	17	2021-November
2007	female	2021	14	2021-November
2006	female	2021	15	2021-November
2009	female	2021	12	2021-November
2006	female	2021	15	2021-November
2005	female	2021	16	2021-November
2008	female	2021	13	2021-November
2004	female	2021	17	2021-November
2009	female	2021	12	2021-November
2009	female	2021	12	2021-November
2008	female	2021	13	2021-November
2003	female	2021	18	2021-November
2008	female	2021	13	2021-November
2008	female	2021	13	2021-November
2008	female	2021	13	2021-November
2005	female	2021	16	2021-November
2006	female	2021	15	2021-November
2008	female	2021	13	2021-November
2009	female	2021	12	2021-November
2005	female	2021	16	2021-November
2008	female	2021	13	2021-November
2008	female	2021	13	2021-November
2006	female	2021	15	2021-November
2009	female	2021	12	2021-November
2009	female	2021	12	2021-November
2007	male	2021	14	2021-November
2006	female	2021	15	2021-November
2009	female	2021	12	2021-November
2005	female	2021	16	2021-December
2008	female	2021	13	2021-December
2007	male	2021	14	2021-December
2004	female	2021	17	2021-December
2007	female	2021	14	2021-December
2009	male	2021	12	2021-December
2008	female	2021	13	2021-December
2007	female	2021	14	2021-December
2004	female	2021	17	2021-December
2005	female	2021	16	2021-December
2008	female	2021	13	2021-December
2008	female	2021	13	2021-December
2005	female	2021	16	2021-December
2009	female	2021	12	2021-December
2007	female	2021	14	2021-December
2006	female	2021	15	2021-December
2009	female	2021	12	2021-December
2007	female	2021	14	2021-December
2009	female	2021	12	2021-December
2009	female	2021	12	2021-December
2007	female	2021	14	2021-December
2006	female	2021	15	2021-December
2006	female	2021	15	2021-December
2009	female	2021	12	2021-December
2004	female	2021	17	2021-December
2007	female	2021	14	2021-December
2008	female	2021	13	2021-December
2009	female	2021	12	2021-December
2007	female	2021	14	2021-December
2006	female	2021	15	2021-December
2009	female	2021	12	2021-December
2007	female	2021	14	2021-December
2004	female	2021	17	2021-December
2006	female	2021	15	2021-December
2009	female	2021	12	2021-December
2007	female	2021	14	2021-December
2007	female	2021	14	2021-December
2008	female	2021	13	2021-December
2009	female	2021	12	2021-December
2006	male	2021	15	2021-December
2007	female	2021	14	2021-December
2005	female	2021	16	2021-December
2007	female	2021	14	2021-December
2009	female	2021	12	2021-December
2008	male	2021	13	2021-December
2008	female	2021	13	2021-December
2009	female	2021	12	2021-December
2006	male	2021	15	2021-December
2004	female	2021	17	2021-December
2004	female	2021	17	2021-December
2007	female	2021	14	2021-December
2008	female	2021	13	2021-December
2005	female	2021	16	2021-December
2006	female	2021	15	2021-December
2009	female	2021	12	2021-December
2008	female	2021	13	2021-December
2007	female	2021	14	2021-December
2005	female	2021	16	2021-December
2004	female	2021	17	2021-December
2007	female	2021	14	2021-December
2006	female	2021	15	2021-December
2004	female	2021	17	2021-December
2007	female	2021	14	2021-December
2007	female	2021	14	2021-December
2009	female	2021	12	2021-December
2008	female	2021	13	2021-December
2009	female	2021	12	2021-December
2009	female	2021	12	2021-December
2006	female	2021	15	2021-December
2005	female	2021	16	2021-December
2008	female	2021	13	2021-December
2008	female	2021	13	2021-December
2009	female	2021	12	2021-December
2008	female	2021	13	2021-December
2009	female	2021	12	2021-December
2006	female	2021	15	2021-December
2009	female	2021	12	2021-December
2008	female	2021	13	2021-December
2007	female	2021	14	2021-December
2006	female	2021	15	2021-December
2008	female	2021	13	2021-December
2006	female	2021	15	2021-December
2005	female	2021	16	2021-December
2006	female	2021	15	2021-December
2007	female	2021	14	2021-December
2004	male	2021	17	2021-December
2005	female	2021	16	2021-December
2004	female	2021	17	2021-December
2007	female	2021	14	2021-December
2006	female	2021	15	2021-December
2006	female	2021	15	2021-December
2006	male	2021	15	2021-December
2004	female	2021	17	2021-December
2009	female	2021	12	2021-December
2007	female	2021	14	2021-December
2007	female	2021	14	2021-December
2005	female	2021	16	2021-December
2006	female	2021	15	2021-December
2008	male	2021	13	2021-December
2005	female	2021	16	2021-December
2006	female	2021	15	2021-December
2006	female	2021	15	2021-December
2006	female	2021	15	2021-December
2006	female	2021	15	2021-December
2004	female	2021	17	2021-December
2008	female	2021	13	2021-December
2004	female	2021	17	2021-December
2007	female	2021	14	2021-December
2004	female	2021	17	2021-December
2006	female	2021	15	2021-December
2005	female	2021	16	2021-December
2006	female	2021	15	2021-December
2006	male	2021	15	2021-December
2009	female	2021	12	2021-December
2007	female	2021	14	2021-December
2009	female	2021	12	2021-December
2007	female	2021	14	2021-December
2009	female	2021	12	2021-December
2009	female	2021	12	2021-December
2006	male	2021	15	2021-December
2009	female	2021	12	2021-December
2009	female	2021	12	2021-December
2005	female	2021	16	2021-December
2006	female	2021	15	2021-December
2005	female	2021	16	2021-December
2009	female	2021	12	2021-December
2007	female	2021	14	2021-December
2008	female	2021	13	2021-December
2006	female	2021	15	2021-December
2005	female	2021	16	2021-December
2009	female	2021	12	2021-December
2008	female	2021	13	2021-December
2007	male	2021	14	2021-December
2008	female	2021	13	2021-December
2007	female	2021	14	2021-December
2004	female	2021	17	2021-December
2004	female	2021	17	2021-December
2006	female	2021	15	2021-December
2004	female	2021	17	2021-December
2009	female	2021	12	2021-December
2009	female	2021	12	2021-December
2009	female	2021	12	2021-December
2009	female	2021	12	2021-December
2005	female	2021	16	2021-December
2008	female	2021	13	2021-December
2008	female	2021	13	2021-December
2009	female	2021	12	2021-December
2004	female	2021	17	2021-December
2008	female	2021	13	2021-December
2009	female	2021	12	2021-December
2009	female	2021	12	2021-December
2007	female	2021	14	2021-December
2005	female	2021	16	2021-December
2007	female	2021	14	2021-December
2006	female	2021	15	2021-December
2007	female	2021	14	2021-December
2005	female	2021	16	2021-December
2009	female	2021	12	2021-December
2005	female	2021	16	2021-December
2006	female	2021	15	2021-December
2007	female	2021	14	2021-December
2006	female	2021	15	2021-December
2004	female	2021	17	2021-December
2004	female	2021	17	2021-December
2008	female	2021	13	2021-December
2009	female	2021	12	2021-December
2008	female	2021	13	2021-December
2005	female	2021	16	2021-December
2005	female	2022	17	2022-January
2004	female	2022	18	2022-January
2006	female	2022	16	2022-January
2007	female	2022	15	2022-January
2007	female	2022	15	2022-January
2004	female	2022	18	2022-January
2008	female	2022	14	2022-January
2008	female	2022	14	2022-January
2008	female	2022	14	2022-January
2004	female	2022	18	2022-January
2005	female	2022	17	2022-January
2006	female	2022	16	2022-January
2004	female	2022	18	2022-January
2005	female	2022	17	2022-January
2008	female	2022	14	2022-January
2009	female	2022	13	2022-January
2009	female	2022	13	2022-January
2006	female	2022	16	2022-January
2009	female	2022	13	2022-January
2008	female	2022	14	2022-January
2006	female	2022	16	2022-January
2009	female	2022	13	2022-January
2005	female	2022	17	2022-January
2009	female	2022	13	2022-January
2006	female	2022	16	2022-January
2006	female	2022	16	2022-January
2007	female	2022	15	2022-January
2006	female	2022	16	2022-January
2009	male	2022	13	2022-January
2007	female	2022	15	2022-January
2008	female	2022	14	2022-January
2005	female	2022	17	2022-January
2008	female	2022	14	2022-January
2006	female	2022	16	2022-January
2009	female	2022	13	2022-January
2010	female	2022	12	2022-January
2004	female	2022	18	2022-January
2007	female	2022	15	2022-January
2009	female	2022	13	2022-January
2006	female	2022	16	2022-January
2008	female	2022	14	2022-January
2004	female	2022	18	2022-January
2007	female	2022	15	2022-January
2004	female	2022	18	2022-January
2009	female	2022	13	2022-January
2009	female	2022	13	2022-January
2004	female	2022	18	2022-January
2007	female	2022	15	2022-January
2009	female	2022	13	2022-January
2004	female	2022	18	2022-January
2007	female	2022	15	2022-January
2009	female	2022	13	2022-January
2008	female	2022	14	2022-January
2009	female	2022	13	2022-January
2008	female	2022	14	2022-January
2006	female	2022	16	2022-January
2007	female	2022	15	2022-January
2007	female	2022	15	2022-January
2009	male	2022	13	2022-January
2009	female	2022	13	2022-January
2005	female	2022	17	2022-January
2005	female	2022	17	2022-January
2008	female	2022	14	2022-January
2004	female	2022	18	2022-January
2006	female	2022	16	2022-January
2007	female	2022	15	2022-January
2006	female	2022	16	2022-January
2007	female	2022	15	2022-January
2008	female	2022	14	2022-January
2006	female	2022	16	2022-February
2007	male	2022	15	2022-February
2007	female	2022	15	2022-February
2005	female	2022	17	2022-February
2008	female	2022	14	2022-February
2006	female	2022	16	2022-February
2007	female	2022	15	2022-February
2008	male	2022	14	2022-February
2006	female	2022	16	2022-February
2004	female	2022	18	2022-February
2008	female	2022	14	2022-February
2009	female	2022	13	2022-February
2010	female	2022	12	2022-February
2006	female	2022	16	2022-February
2007	female	2022	15	2022-February
2008	female	2022	14	2022-February
2010	female	2022	12	2022-February
2007	female	2022	15	2022-February
2008	female	2022	14	2022-February
2007	male	2022	15	2022-February
2006	female	2022	16	2022-February
2006	female	2022	16	2022-February
2008	female	2022	14	2022-February
2006	male	2022	16	2022-February
2006	female	2022	16	2022-February
2006	female	2022	16	2022-February
2009	male	2022	13	2022-February
2008	female	2022	14	2022-February
2009	female	2022	13	2022-February
2007	female	2022	15	2022-February
2007	female	2022	15	2022-February
2007	female	2022	15	2022-February
2005	female	2022	17	2022-February
2005	male	2022	17	2022-February
2004	female	2022	18	2022-February
2008	female	2022	14	2022-February
2009	female	2022	13	2022-February
2004	female	2022	18	2022-February
2004	female	2022	18	2022-February
2007	female	2022	15	2022-February
2008	female	2022	14	2022-February
2010	female	2022	12	2022-February
2007	male	2022	15	2022-February
2004	female	2022	18	2022-February
2009	female	2022	13	2022-February
2004	female	2022	18	2022-February
2007	female	2022	15	2022-February
2007	female	2022	15	2022-February
2009	female	2022	13	2022-February
2004	female	2022	18	2022-February
2007	female	2022	15	2022-February
2005	female	2022	17	2022-February
2007	female	2022	15	2022-February
2005	female	2022	17	2022-February
2005	male	2022	17	2022-February
2009	female	2022	13	2022-February
2007	female	2022	15	2022-February
2009	female	2022	13	2022-February
2007	female	2022	15	2022-February
2006	female	2022	16	2022-February
2004	female	2022	18	2022-February
2004	male	2022	18	2022-February
2005	female	2022	17	2022-February
2004	female	2022	18	2022-February
2007	female	2022	15	2022-February
2004	female	2022	18	2022-February
2007	female	2022	15	2022-February
2006	female	2022	16	2022-February
2004	female	2022	18	2022-February
2009	female	2022	13	2022-February
2005	male	2022	17	2022-February
2007	male	2022	15	2022-February
2009	female	2022	13	2022-February
2007	female	2022	15	2022-February
2005	female	2022	17	2022-February
2006	male	2022	16	2022-February
2008	female	2022	14	2022-February
2010	female	2022	12	2022-February
2005	female	2022	17	2022-February
2009	male	2022	13	2022-February
2004	female	2022	18	2022-February
2009	female	2022	13	2022-February
2009	female	2022	13	2022-February
2008	female	2022	14	2022-February
2009	female	2022	13	2022-February
2007	female	2022	15	2022-February
2008	female	2022	14	2022-February
2006	female	2022	16	2022-February
2007	female	2022	15	2022-February
2009	female	2022	13	2022-February
2004	female	2022	18	2022-February
2004	female	2022	18	2022-February
2009	female	2022	13	2022-March
2007	female	2022	15	2022-March
2008	female	2022	14	2022-March
2004	female	2022	18	2022-March
2006	female	2022	16	2022-March
2005	female	2022	17	2022-March
2008	male	2022	14	2022-March
2005	female	2022	17	2022-March
2005	female	2022	17	2022-March
2006	female	2022	16	2022-March
2008	female	2022	14	2022-March
2006	female	2022	16	2022-March
2008	female	2022	14	2022-March
2005	female	2022	17	2022-March
2005	female	2022	17	2022-March
2007	female	2022	15	2022-March
2008	female	2022	14	2022-March
2006	female	2022	16	2022-March
2008	female	2022	14	2022-March
2006	female	2022	16	2022-March
2004	female	2022	18	2022-March
2004	female	2022	18	2022-March
2006	female	2022	16	2022-March
2007	male	2022	15	2022-March
2006	female	2022	16	2022-March
2007	female	2022	15	2022-March
2004	female	2022	18	2022-March
2004	female	2022	18	2022-March
2008	female	2022	14	2022-March
2009	female	2022	13	2022-March
2006	female	2022	16	2022-March
2006	female	2022	16	2022-March
2006	female	2022	16	2022-March
2006	female	2022	16	2022-March
2008	female	2022	14	2022-March
2007	female	2022	15	2022-March
2008	female	2022	14	2022-March
2006	female	2022	16	2022-March
2008	female	2022	14	2022-March
2007	male	2022	15	2022-March
2005	female	2022	17	2022-March
2009	female	2022	13	2022-March
2005	female	2022	17	2022-March
2007	female	2022	15	2022-March
2009	female	2022	13	2022-March
2005	male	2022	17	2022-March
2005	female	2022	17	2022-March
2006	female	2022	16	2022-March
2009	female	2022	13	2022-March
2010	female	2022	12	2022-March
2008	female	2022	14	2022-March
2008	female	2022	14	2022-March
2006	female	2022	16	2022-March
2009	female	2022	13	2022-March
2004	female	2022	18	2022-March
2005	female	2022	17	2022-March
2009	female	2022	13	2022-March
2007	male	2022	15	2022-March
2005	female	2022	17	2022-March
2007	female	2022	15	2022-March
2006	female	2022	16	2022-March
2008	female	2022	14	2022-March
2004	female	2022	18	2022-March
2008	female	2022	14	2022-March
2004	female	2022	18	2022-March
2007	female	2022	15	2022-March
2008	female	2022	14	2022-March
2007	female	2022	15	2022-March
2007	male	2022	15	2022-March
2006	female	2022	16	2022-March
2005	female	2022	17	2022-March
2006	female	2022	16	2022-March
2009	female	2022	13	2022-March
2006	female	2022	16	2022-March
2006	female	2022	16	2022-March
2009	female	2022	13	2022-March
2004	female	2022	18	2022-March
2006	female	2022	16	2022-March
2009	female	2022	13	2022-March
2007	male	2022	15	2022-March
2007	male	2022	15	2022-March
2006	female	2022	16	2022-March
2005	female	2022	17	2022-March
2007	female	2022	15	2022-March
2009	female	2022	13	2022-March
2005	female	2022	17	2022-March
2007	female	2022	15	2022-March
2006	male	2022	16	2022-March
2009	female	2022	13	2022-March
2006	female	2022	16	2022-March
2008	female	2022	14	2022-March
2005	female	2022	17	2022-March
2006	female	2022	16	2022-March
2007	female	2022	15	2022-March
2006	female	2022	16	2022-March
2006	female	2022	16	2022-March
2009	female	2022	13	2022-March
2009	female	2022	13	2022-March
2010	female	2022	12	2022-March
2005	female	2022	17	2022-March
2004	female	2022	18	2022-March
2004	female	2022	18	2022-March
2008	female	2022	14	2022-March
2008	male	2022	14	2022-March
2007	female	2022	15	2022-March
2005	male	2022	17	2022-March
2004	female	2022	18	2022-March
2008	female	2022	14	2022-March
2006	female	2022	16	2022-March
2007	male	2022	15	2022-March
2004	female	2022	18	2022-March
2007	female	2022	15	2022-April
2006	female	2022	16	2022-April
2005	female	2022	17	2022-April
2007	male	2022	15	2022-April
2007	female	2022	15	2022-April
2009	female	2022	13	2022-April
2006	female	2022	16	2022-April
2004	female	2022	18	2022-April
2007	female	2022	15	2022-April
2006	female	2022	16	2022-April
2007	female	2022	15	2022-April
2007	female	2022	15	2022-April
2005	male	2022	17	2022-April
2004	female	2022	18	2022-April
2005	female	2022	17	2022-April
2006	male	2022	16	2022-April
2008	male	2022	14	2022-April
2006	male	2022	16	2022-April
2003	male	2022	19	2022-April
2007	female	2022	15	2022-April
2006	female	2022	16	2022-April
2004	female	2022	18	2022-April
2009	female	2022	13	2022-April
2006	female	2022	16	2022-April
2007	female	2022	15	2022-April
2009	female	2022	13	2022-April
2007	female	2022	15	2022-April
2005	female	2022	17	2022-April
2007	female	2022	15	2022-April
2009	female	2022	13	2022-April
2006	female	2022	16	2022-April
2007	female	2022	15	2022-April
2007	female	2022	15	2022-April
2009	female	2022	13	2022-April
2006	female	2022	16	2022-April
2006	male	2022	16	2022-April
2008	male	2022	14	2022-April
2005	female	2022	17	2022-April
2007	female	2022	15	2022-April
2010	female	2022	12	2022-April
2005	female	2022	17	2022-April
2005	female	2022	17	2022-April
2009	female	2022	13	2022-April
2007	female	2022	15	2022-April
2008	female	2022	14	2022-April
2009	female	2022	13	2022-April
2008	male	2022	14	2022-April
2008	female	2022	14	2022-April
2007	female	2022	15	2022-April
2009	female	2022	13	2022-April
2006	female	2022	16	2022-April
2010	female	2022	12	2022-April
2010	female	2022	12	2022-April
2004	female	2022	18	2022-April
2007	female	2022	15	2022-April
2006	female	2022	16	2022-April
2009	female	2022	13	2022-April
2009	female	2022	13	2022-April
2006	female	2022	16	2022-April
2005	female	2022	17	2022-April
2009	female	2022	13	2022-April
2007	female	2022	15	2022-April
2007	female	2022	15	2022-April
2003	female	2022	19	2022-April
2008	female	2022	14	2022-April
2008	female	2022	14	2022-April
2004	female	2022	18	2022-April
2006	male	2022	16	2022-April
2004	female	2022	18	2022-April
2006	female	2022	16	2022-April
2005	female	2022	17	2022-April
2008	female	2022	14	2022-April
2004	female	2022	18	2022-April
2008	female	2022	14	2022-April
2010	female	2022	12	2022-April
2005	female	2022	17	2022-May
2008	female	2022	14	2022-May
2004	female	2022	18	2022-May
2009	female	2022	13	2022-May
2009	female	2022	13	2022-May
2009	female	2022	13	2022-May
2007	male	2022	15	2022-May
2007	female	2022	15	2022-May
2007	female	2022	15	2022-May
2007	female	2022	15	2022-May
2005	male	2022	17	2022-May
2006	female	2022	16	2022-May
2005	male	2022	17	2022-May
2004	female	2022	18	2022-May
2008	female	2022	14	2022-May
2008	female	2022	14	2022-May
2004	female	2022	18	2022-May
2007	female	2022	15	2022-May
2007	female	2022	15	2022-May
2008	male	2022	14	2022-May
2007	female	2022	15	2022-May
2008	male	2022	14	2022-May
2008	female	2022	14	2022-May
2008	male	2022	14	2022-May
2009	female	2022	13	2022-May
2007	female	2022	15	2022-May
2009	female	2022	13	2022-May
2010	female	2022	12	2022-May
2007	female	2022	15	2022-May
2007	female	2022	15	2022-May
2006	female	2022	16	2022-May
2006	male	2022	16	2022-May
2007	female	2022	15	2022-May
2006	male	2022	16	2022-May
2005	female	2022	17	2022-May
2005	female	2022	17	2022-May
2005	female	2022	17	2022-May
2006	female	2022	16	2022-June
2010	female	2022	12	2022-June
2007	female	2022	15	2022-June
2005	female	2022	17	2022-June
2006	female	2022	16	2022-June
2005	male	2022	17	2022-June
2009	female	2022	13	2022-June
2003	female	2022	19	2022-June
2004	female	2022	18	2022-June
2008	female	2022	14	2022-June
2008	male	2022	14	2022-June
2007	female	2022	15	2022-June
2007	female	2022	15	2022-June
2010	female	2022	12	2022-June
2008	female	2022	14	2022-June
2007	female	2022	15	2022-June
2007	female	2022	15	2022-June
2008	female	2022	14	2022-June
2006	female	2022	16	2022-June
2004	female	2022	18	2022-June
2004	female	2022	18	2022-June
2005	female	2022	17	2022-June
2009	female	2022	13	2022-June
2010	male	2022	12	2022-June
2003	female	2022	19	2022-June
2006	female	2022	16	2022-June
2009	female	2022	13	2022-June
2006	female	2022	16	2022-June
2004	female	2022	18	2022-June
2006	female	2022	16	2022-June
2005	male	2022	17	2022-June
2006	female	2022	16	2022-June
2005	female	2022	17	2022-June
2008	male	2022	14	2022-June
2003	male	2022	19	2022-June
2007	male	2022	15	2022-June
2009	female	2022	13	2022-June
2007	female	2022	15	2022-June
2006	female	2022	16	2022-June
2005	male	2022	17	2022-June
2007	male	2022	15	2022-June
2007	male	2022	15	2022-June
2009	female	2022	13	2022-June
2005	female	2022	17	2022-June
2007	female	2022	15	2022-June
2009	female	2022	13	2022-June
2011	female	2022	11	2022-June
2009	male	2022	13	2022-June
2005	female	2022	17	2022-June
2007	male	2022	15	2022-June
2006	female	2022	16	2022-June
2009	female	2022	13	2022-June
2008	female	2022	14	2022-June
2008	female	2022	14	2022-June
2007	female	2022	15	2022-June
2005	female	2022	17	2022-June
2011	female	2022	11	2022-June
2011	female	2022	11	2022-June
2012	female	2022	10	2022-June
2007	female	2022	15	2022-June
2006	female	2022	16	2022-June
2013	female	2022	9	2022-June
2006	female	2022	16	2022-June
2009	male	2022	13	2022-June
2010	male	2022	12	2022-June
2010	female	2022	12	2022-June
2008	male	2022	14	2022-June
2006	female	2022	16	2022-June
2008	female	2022	14	2022-June
2009	female	2022	13	2022-June
2009	male	2022	13	2022-June
2007	male	2022	15	2022-June
2008	female	2022	14	2022-June
2005	male	2022	17	2022-June
2008	female	2022	14	2022-June
2005	female	2022	17	2022-June
2007	female	2022	15	2022-June
2005	female	2022	17	2022-June
2004	female	2022	18	2022-June
2009	female	2022	13	2022-June
2004	female	2022	18	2022-June
2006	female	2022	16	2022-June
2008	female	2022	14	2022-June
2008	female	2022	14	2022-June
2006	female	2022	16	2022-June
2007	male	2022	15	2022-June
2008	male	2022	14	2022-June
2008	female	2022	14	2022-June
2008	female	2022	14	2022-June
2006	female	2022	16	2022-June
2005	female	2022	17	2022-June
2008	female	2022	14	2022-June
2006	female	2022	16	2022-June
2008	female	2022	14	2022-June
2013	female	2022	9	2022-June
2008	male	2022	14	2022-June
2007	female	2022	15	2022-June
2009	female	2022	13	2022-June
2009	female	2022	13	2022-June
2003	male	2022	19	2022-June
2009	male	2022	13	2022-June
2009	male	2022	13	2022-June
2006	female	2022	16	2022-June
2007	male	2022	15	2022-June
2008	female	2022	14	2022-June
2008	female	2022	14	2022-June
2006	female	2022	16	2022-June
2008	female	2022	14	2022-June
2004	female	2022	18	2022-June
2008	female	2022	14	2022-June
2005	male	2022	17	2022-June
2008	female	2022	14	2022-June
2009	female	2022	13	2022-June
2008	female	2022	14	2022-June
2009	female	2022	13	2022-June
2008	female	2022	14	2022-June
2004	female	2022	18	2022-June
2009	female	2022	13	2022-June
2006	female	2022	16	2022-July
2006	female	2022	16	2022-July
2005	female	2022	17	2022-July
2005	female	2022	17	2022-July
2008	male	2022	14	2022-July
2003	female	2022	19	2022-July
2003	female	2022	19	2022-July
2005	female	2022	17	2022-July
2004	female	2022	18	2022-July
2009	male	2022	13	2022-July
2010	female	2022	12	2022-July
2003	female	2022	19	2022-July
2010	female	2022	12	2022-July
2008	female	2022	14	2022-July
2005	female	2022	17	2022-July
2005	male	2022	17	2022-July
2010	female	2022	12	2022-July
2008	male	2022	14	2022-July
2008	female	2022	14	2022-July
2008	male	2022	14	2022-July
2007	male	2022	15	2022-July
2013	male	2022	9	2022-July
2006	female	2022	16	2022-July
2010	female	2022	12	2022-July
2012	male	2022	10	2022-July
2004	female	2022	18	2022-July
2006	female	2022	16	2022-July
2008	female	2022	14	2022-July
2004	male	2022	18	2022-July
2004	female	2022	18	2022-July
2008	female	2022	14	2022-July
2003	female	2022	19	2022-July
2009	male	2022	13	2022-July
2005	female	2022	17	2022-July
2006	male	2022	16	2022-July
2006	female	2022	16	2022-July
2011	male	2022	11	2022-July
2009	male	2022	13	2022-July
2009	male	2022	13	2022-July
2004	female	2022	18	2022-July
2006	female	2022	16	2022-July
2006	male	2022	16	2022-July
2006	female	2022	16	2022-July
2005	male	2022	17	2022-July
2010	female	2022	12	2022-July
2006	male	2022	16	2022-July
2009	male	2022	13	2022-July
2010	female	2022	12	2022-July
2009	female	2022	13	2022-July
2010	female	2022	12	2022-July
2013	female	2022	9	2022-July
2013	male	2022	9	2022-July
2005	male	2022	17	2022-July
2007	female	2022	15	2022-July
2007	female	2022	15	2022-July
2007	female	2022	15	2022-July
2008	female	2022	14	2022-July
2009	female	2022	13	2022-July
2007	female	2022	15	2022-July
2009	female	2022	13	2022-July
2005	female	2022	17	2022-July
2009	female	2022	13	2022-July
2003	female	2022	19	2022-July
2007	female	2022	15	2022-July
2010	female	2022	12	2022-July
2005	female	2022	17	2022-July
2008	female	2022	14	2022-July
2010	female	2022	12	2022-July
2005	female	2022	17	2022-July
2006	male	2022	16	2022-July
2010	female	2022	12	2022-July
2009	female	2022	13	2022-July
2007	male	2022	15	2022-July
2007	female	2022	15	2022-July
2008	female	2022	14	2022-July
2009	female	2022	13	2022-July
2003	female	2022	19	2022-July
2010	female	2022	12	2022-July
2008	female	2022	14	2022-July
2009	female	2022	13	2022-July
2006	female	2022	16	2022-July
2008	female	2022	14	2022-July
2006	female	2022	16	2022-July
2004	female	2022	18	2022-July
2009	female	2022	13	2022-July
2012	female	2022	10	2022-July
2004	male	2022	18	2022-July
2008	female	2022	14	2022-July
2005	male	2022	17	2022-July
2009	female	2022	13	2022-July
2006	male	2022	16	2022-July
2009	female	2022	13	2022-July
2008	male	2022	14	2022-July
2007	female	2022	15	2022-July
2009	female	2022	13	2022-July
2010	female	2022	12	2022-July
2007	female	2022	15	2022-July
2005	female	2022	17	2022-July
2011	male	2022	11	2022-July
2010	female	2022	12	2022-July
2010	female	2022	12	2022-July
2010	female	2022	12	2022-July
2008	female	2022	14	2022-July
2010	female	2022	12	2022-July
2005	female	2022	17	2022-July
2005	male	2022	17	2022-July
2003	female	2022	19	2022-July
2012	female	2022	10	2022-July
2009	male	2022	13	2022-July
2006	female	2022	16	2022-July
2008	female	2022	14	2022-July
2009	female	2022	13	2022-July
2011	male	2022	11	2022-July
2011	female	2022	11	2022-July
2008	male	2022	14	2022-July
2005	female	2022	17	2022-July
2005	female	2022	17	2022-July
2005	female	2022	17	2022-July
2007	male	2022	15	2022-July
2010	female	2022	12	2022-July
2009	female	2022	13	2022-August
2005	male	2022	17	2022-August
2006	female	2022	16	2022-August
2007	female	2022	15	2022-August
2006	female	2022	16	2022-August
2004	female	2022	18	2022-August
2006	female	2022	16	2022-August
2007	female	2022	15	2022-August
2013	male	2022	9	2022-August
2007	female	2022	15	2022-August
2010	female	2022	12	2022-August
2007	female	2022	15	2022-August
2009	male	2022	13	2022-August
2008	female	2022	14	2022-August
2003	female	2022	19	2022-August
2009	female	2022	13	2022-August
2011	female	2022	11	2022-August
2007	male	2022	15	2022-August
2005	female	2022	17	2022-August
2006	female	2022	16	2022-August
2010	male	2022	12	2022-August
2008	female	2022	14	2022-August
2009	female	2022	13	2022-August
2005	female	2022	17	2022-August
2008	female	2022	14	2022-August
2003	female	2022	19	2022-August
2007	female	2022	15	2022-August
2007	male	2022	15	2022-August
2007	male	2022	15	2022-August
2010	female	2022	12	2022-August
2011	male	2022	11	2022-August
2007	male	2022	15	2022-August
2007	female	2022	15	2022-August
2008	female	2022	14	2022-August
2009	female	2022	13	2022-August
2011	female	2022	11	2022-August
2012	female	2022	10	2022-August
2012	male	2022	10	2022-August
2012	female	2022	10	2022-August
2011	female	2022	11	2022-August
2010	male	2022	12	2022-August
2007	female	2022	15	2022-August
2004	female	2022	18	2022-August
2010	female	2022	12	2022-August
2010	male	2022	12	2022-August
2007	female	2022	15	2022-August
2008	female	2022	14	2022-August
2011	female	2022	11	2022-August
2008	female	2022	14	2022-August
2010	female	2022	12	2022-August
2007	male	2022	15	2022-August
2005	male	2022	17	2022-August
2004	female	2022	18	2022-August
2007	male	2022	15	2022-August
2005	female	2022	17	2022-August
2007	male	2022	15	2022-August
2004	female	2022	18	2022-August
2004	female	2022	18	2022-August
2009	female	2022	13	2022-August
2004	female	2022	18	2022-August
2006	female	2022	16	2022-August
2003	female	2022	19	2022-August
2009	female	2022	13	2022-August
2007	female	2022	15	2022-August
2005	female	2022	17	2022-August
2011	female	2022	11	2022-August
2005	female	2022	17	2022-August
2007	female	2022	15	2022-August
2007	female	2022	15	2022-August
2007	female	2022	15	2022-August
2009	female	2022	13	2022-August
2008	female	2022	14	2022-August
2003	female	2022	19	2022-August
2008	male	2022	14	2022-August
2008	female	2022	14	2022-August
2008	female	2022	14	2022-August
2007	male	2022	15	2022-August
2013	male	2022	9	2022-August
2010	female	2022	12	2022-August
2007	female	2022	15	2022-August
2006	female	2022	16	2022-August
2006	female	2022	16	2022-August
2009	female	2022	13	2022-September
2009	female	2022	13	2022-September
2007	male	2022	15	2022-September
2005	female	2022	17	2022-September
2010	male	2022	12	2022-September
2009	female	2022	13	2022-September
2008	female	2022	14	2022-September
2007	female	2022	15	2022-September
2010	female	2022	12	2022-September
2009	female	2022	13	2022-September
2006	female	2022	16	2022-September
2008	female	2022	14	2022-September
2010	female	2022	12	2022-September
2007	female	2022	15	2022-September
2009	male	2022	13	2022-September
2006	male	2022	16	2022-September
2011	female	2022	11	2022-September
2007	female	2022	15	2022-September
2008	female	2022	14	2022-September
2008	female	2022	14	2022-September
2009	female	2022	13	2022-September
2009	female	2022	13	2022-September
2004	female	2022	18	2022-September
2009	female	2022	13	2022-September
2008	female	2022	14	2022-September
2004	male	2022	18	2022-September
2006	female	2022	16	2022-September
2013	male	2022	9	2022-September
2008	female	2022	14	2022-September
2011	female	2022	11	2022-September
2006	female	2022	16	2022-September
2010	female	2022	12	2022-September
2004	female	2022	18	2022-September
2004	female	2022	18	2022-September
2007	female	2022	15	2022-September
2005	female	2022	17	2022-September
2005	female	2022	17	2022-September
2005	female	2022	17	2022-September
2010	female	2022	12	2022-September
2007	male	2022	15	2022-September
2006	female	2022	16	2022-September
2010	male	2022	12	2022-September
2005	female	2022	17	2022-September
2010	female	2022	12	2022-September
2010	female	2022	12	2022-September
2007	male	2022	15	2022-September
2008	female	2022	14	2022-September
2009	female	2022	13	2022-September
2006	female	2022	16	2022-September
2007	male	2022	15	2022-September
2008	male	2022	14	2022-September
2008	female	2022	14	2022-September
2010	male	2022	12	2022-September
2004	female	2022	18	2022-September
2007	male	2022	15	2022-September
2005	male	2022	17	2022-September
2007	female	2022	15	2022-September
2008	female	2022	14	2022-September
2010	female	2022	12	2022-September
2007	female	2022	15	2022-September
2007	female	2022	15	2022-September
2007	male	2022	15	2022-September
2005	male	2022	17	2022-September
2008	female	2022	14	2022-September
2009	female	2022	13	2022-September
2010	female	2022	12	2022-September
2008	female	2022	14	2022-September
2008	female	2022	14	2022-September
2004	female	2022	18	2022-September
2007	female	2022	15	2022-September
2005	female	2022	17	2022-September
2007	female	2022	15	2022-September
2007	female	2022	15	2022-September
2008	female	2022	14	2022-September
2004	female	2022	18	2022-September
2007	female	2022	15	2022-September
2004	female	2022	18	2022-September
2010	male	2022	12	2022-September
2007	female	2022	15	2022-September
2005	female	2022	17	2022-September
2007	female	2022	15	2022-September
2010	female	2022	12	2022-September
2005	female	2022	17	2022-September
2005	female	2022	17	2022-September
2007	male	2022	15	2022-September
2007	female	2022	15	2022-September
2009	female	2022	13	2022-September
2008	female	2022	14	2022-September
2011	female	2022	11	2022-September
2005	female	2022	17	2022-September
2005	female	2022	17	2022-September
2010	female	2022	12	2022-September
2003	female	2022	19	2022-September
2008	male	2022	14	2022-September
2008	female	2022	14	2022-September
2007	female	2022	15	2022-September
2010	female	2022	12	2022-September
2009	female	2022	13	2022-September
2009	male	2022	13	2022-September
2012	female	2022	10	2022-September
2004	female	2022	18	2022-September
2012	male	2022	10	2022-September
2012	female	2022	10	2022-September
2009	male	2022	13	2022-September
2005	male	2022	17	2022-September
2004	female	2022	18	2022-September
2010	female	2022	12	2022-September
2009	female	2022	13	2022-September
2011	female	2022	11	2022-September
2007	male	2022	15	2022-September
2013	female	2022	9	2022-September
2009	male	2022	13	2022-September
2009	male	2022	13	2022-September
2008	female	2022	14	2022-September
2004	female	2022	18	2022-September
2004	female	2022	18	2022-September
2003	female	2022	19	2022-September
2006	female	2022	16	2022-September
2009	male	2022	13	2022-September
2008	female	2022	14	2022-September
2008	female	2022	14	2022-September
2010	female	2022	12	2022-September
2007	female	2022	15	2022-September
2007	male	2022	15	2022-September
2007	female	2022	15	2022-September
2009	female	2022	13	2022-September
2009	male	2022	13	2022-September
2007	female	2022	15	2022-September
2008	female	2022	14	2022-September
2009	male	2022	13	2022-September
2012	female	2022	10	2022-September
2012	female	2022	10	2022-September
2013	male	2022	9	2022-September
2010	female	2022	12	2022-September
2010	female	2022	12	2022-September
2006	male	2022	16	2022-September
2011	female	2022	11	2022-September
2009	female	2022	13	2022-September
2005	female	2022	17	2022-September
2010	female	2022	12	2022-September
2006	female	2022	16	2022-September
2010	female	2022	12	2022-September
2003	female	2022	19	2022-September
2009	female	2022	13	2022-September
2009	female	2022	13	2022-September
2005	female	2022	17	2022-September
2006	male	2022	16	2022-September
2011	female	2022	11	2022-September
2008	female	2022	14	2022-September
2006	female	2022	16	2022-September
2009	female	2022	13	2022-September
2009	male	2022	13	2022-October
2005	male	2022	17	2022-October
2011	female	2022	11	2022-October
2011	female	2022	11	2022-October
2009	male	2022	13	2022-October
2009	female	2022	13	2022-October
2011	female	2022	11	2022-October
2007	male	2022	15	2022-October
2010	female	2022	12	2022-October
2009	female	2022	13	2022-October
2005	female	2022	17	2022-October
2011	female	2022	11	2022-October
2010	female	2022	12	2022-October
2008	female	2022	14	2022-October
2006	female	2022	16	2022-October
2011	female	2022	11	2022-October
2009	male	2022	13	2022-October
2007	female	2022	15	2022-October
2008	female	2022	14	2022-October
2013	female	2022	9	2022-October
2007	female	2022	15	2022-October
2010	female	2022	12	2022-October
2005	female	2022	17	2022-October
2007	male	2022	15	2022-October
2010	female	2022	12	2022-October
2007	female	2022	15	2022-October
2007	female	2022	15	2022-October
2006	female	2022	16	2022-October
2006	female	2022	16	2022-October
2006	male	2022	16	2022-October
2009	male	2022	13	2022-October
2008	male	2022	14	2022-October
2007	female	2022	15	2022-October
2007	female	2022	15	2022-October
2012	female	2022	10	2022-October
2008	male	2022	14	2022-October
2005	female	2022	17	2022-October
2009	male	2022	13	2022-October
2012	female	2022	10	2022-October
2009	female	2022	13	2022-October
2006	female	2022	16	2022-October
2011	female	2022	11	2022-October
2011	male	2022	11	2022-October
2007	male	2022	15	2022-October
2007	male	2022	15	2022-October
2005	male	2022	17	2022-October
2009	female	2022	13	2022-October
2010	female	2022	12	2022-October
2009	male	2022	13	2022-October
2007	male	2022	15	2022-October
2007	male	2022	15	2022-October
2013	female	2022	9	2022-October
2005	male	2022	17	2022-October
2009	male	2022	13	2022-October
2007	male	2022	15	2022-October
2009	male	2022	13	2022-October
2006	female	2022	16	2022-October
2005	female	2022	17	2022-October
2006	female	2022	16	2022-October
2008	female	2022	14	2022-October
2004	female	2022	18	2022-October
2007	female	2022	15	2022-October
2007	female	2022	15	2022-October
2009	male	2022	13	2022-October
2009	female	2022	13	2022-October
2008	female	2022	14	2022-October
2010	female	2022	12	2022-October
2009	male	2022	13	2022-October
2007	male	2022	15	2022-October
2010	female	2022	12	2022-October
2010	female	2022	12	2022-October
2013	female	2022	9	2022-October
2006	female	2022	16	2022-October
2006	female	2022	16	2022-October
2009	male	2022	13	2022-October
2009	female	2022	13	2022-October
2009	female	2022	13	2022-October
2010	female	2022	12	2022-October
2008	male	2022	14	2022-October
2007	male	2022	15	2022-October
2006	female	2022	16	2022-October
2008	female	2022	14	2022-October
2012	female	2022	10	2022-October
2011	female	2022	11	2022-October
2008	female	2022	14	2022-October
2010	female	2022	12	2022-October
2008	female	2022	14	2022-October
2006	female	2022	16	2022-October
2007	male	2022	15	2022-October
2010	female	2022	12	2022-October
2006	female	2022	16	2022-October
2010	female	2022	12	2022-October
2010	female	2022	12	2022-October
2007	female	2022	15	2022-October
2009	female	2022	13	2022-October
2009	female	2022	13	2022-October
2008	male	2022	14	2022-October
2007	female	2022	15	2022-October
2009	female	2022	13	2022-October
2010	male	2022	12	2022-October
2007	female	2022	15	2022-October
2008	female	2022	14	2022-October
2008	male	2022	14	2022-October
2005	female	2022	17	2022-October
2010	female	2022	12	2022-October
2011	female	2022	11	2022-October
2009	female	2022	13	2022-October
2010	female	2022	12	2022-October
2007	female	2022	15	2022-October
2008	female	2022	14	2022-October
2007	male	2022	15	2022-October
2005	female	2022	17	2022-October
2010	female	2022	12	2022-October
2008	female	2022	14	2022-October
2012	female	2022	10	2022-October
2007	female	2022	15	2022-October
2004	male	2022	18	2022-October
2007	female	2022	15	2022-October
2007	female	2022	15	2022-October
2013	male	2022	9	2022-October
2010	female	2022	12	2022-October
2010	male	2022	12	2022-October
2008	male	2022	14	2022-October
2009	female	2022	13	2022-October
2008	male	2022	14	2022-October
2004	female	2022	18	2022-October
2011	female	2022	11	2022-October
2008	female	2022	14	2022-October
2006	female	2022	16	2022-October
2008	male	2022	14	2022-October
2004	female	2022	18	2022-October
2007	female	2022	15	2022-October
2004	female	2022	18	2022-October
2008	female	2022	14	2022-October
2006	female	2022	16	2022-October
2009	male	2022	13	2022-October
2012	female	2022	10	2022-October
2004	female	2022	18	2022-October
2005	female	2022	17	2022-October
2006	female	2022	16	2022-October
2007	male	2022	15	2022-October
2010	female	2022	12	2022-October
2011	male	2022	11	2022-October
2010	female	2022	12	2022-October
2008	female	2022	14	2022-October
2007	female	2022	15	2022-October
2010	female	2022	12	2022-October
2009	male	2022	13	2022-October
2003	female	2022	19	2022-October
2011	male	2022	11	2022-October
2006	female	2022	16	2022-October
2009	female	2022	13	2022-October
2007	male	2022	15	2022-October
2007	female	2022	15	2022-October
2010	female	2022	12	2022-October
2009	female	2022	13	2022-October
2008	female	2022	14	2022-October
2012	male	2022	10	2022-October
2005	female	2022	17	2022-October
2007	female	2022	15	2022-October
2009	female	2022	13	2022-October
2011	female	2022	11	2022-October
2006	female	2022	16	2022-October
2009	female	2022	13	2022-October
2008	female	2022	14	2022-October
2011	female	2022	11	2022-October
2009	male	2022	13	2022-October
2007	female	2022	15	2022-October
2006	male	2022	16	2022-October
2010	female	2022	12	2022-October
2003	male	2022	19	2022-October
2006	female	2022	16	2022-October
2004	female	2022	18	2022-October
2011	female	2022	11	2022-October
2011	female	2022	11	2022-October
2007	male	2022	15	2022-October
2009	female	2022	13	2022-October
2009	female	2022	13	2022-October
2010	female	2022	12	2022-October
2011	male	2022	11	2022-October
2004	female	2022	18	2022-October
2006	male	2022	16	2022-October
2011	male	2022	11	2022-October
2007	female	2022	15	2022-October
2006	female	2022	16	2022-October
2009	female	2022	13	2022-October
2004	female	2022	18	2022-October
2006	female	2022	16	2022-October
2004	male	2022	18	2022-October
2012	male	2022	10	2022-October
2008	female	2022	14	2022-October
2009	female	2022	13	2022-October
2004	female	2022	18	2022-October
2008	male	2022	14	2022-October
2009	female	2022	13	2022-October
2010	female	2022	12	2022-October
2008	female	2022	14	2022-October
2005	female	2022	17	2022-October
2008	female	2022	14	2022-October
2008	female	2022	14	2022-October
2009	female	2022	13	2022-October
2007	male	2022	15	2022-October
2005	female	2022	17	2022-October
2009	female	2022	13	2022-October
2013	female	2022	9	2022-October
2012	female	2022	10	2022-October
2008	male	2022	14	2022-October
2005	male	2022	17	2022-October
2011	male	2022	11	2022-October
2004	male	2022	18	2022-October
2012	female	2022	10	2022-October
2010	male	2022	12	2022-October
2004	male	2022	18	2022-October
2007	female	2022	15	2022-October
2004	female	2022	18	2022-October
2012	female	2022	10	2022-October
2010	male	2022	12	2022-October
2010	female	2022	12	2022-October
2006	female	2022	16	2022-October
2009	female	2022	13	2022-October
2009	male	2022	13	2022-October
2007	female	2022	15	2022-October
2007	female	2022	15	2022-October
2008	female	2022	14	2022-October
2009	female	2022	13	2022-November
2008	male	2022	14	2022-November
2005	female	2022	17	2022-November
2011	female	2022	11	2022-November
2008	female	2022	14	2022-November
2010	male	2022	12	2022-November
2005	female	2022	17	2022-November
2005	female	2022	17	2022-November
2009	male	2022	13	2022-November
2004	female	2022	18	2022-November
2011	male	2022	11	2022-November
2004	female	2022	18	2022-November
2009	female	2022	13	2022-November
2008	male	2022	14	2022-November
2005	female	2022	17	2022-November
2011	female	2022	11	2022-November
2008	male	2022	14	2022-November
2009	female	2022	13	2022-November
2006	female	2022	16	2022-November
2008	female	2022	14	2022-November
2010	female	2022	12	2022-November
2004	female	2022	18	2022-November
2005	female	2022	17	2022-November
2008	female	2022	14	2022-November
2005	female	2022	17	2022-November
2007	male	2022	15	2022-November
2007	female	2022	15	2022-November
2010	female	2022	12	2022-November
2005	female	2022	17	2022-November
2008	male	2022	14	2022-November
2006	female	2022	16	2022-November
2006	male	2022	16	2022-November
[truncated: 4,396 more rows]
