# Supplementary material for: Impact of health promotion strategies on HPV vaccination uptake: A descriptive epidemiological study (2019–2024)
Source: PLoS One. 2025 Sep 4;20(9):e0331592. doi: 10.1371/journal.pone.0331592 (PMC12410811; doi:10.1371/journal.pone.0331592)
Supplement: S2 File — (XLSX) [file pone.0331592.s004.xlsx]

## Sheet: with campaigns
Year	Month	Total number of Vaccinated_children	Vaccinated_males	Vaccinated_females	Educational_activity	Media_activity	Website_updates	SM_updates	PromotionalM	OPenDoor	No_PA	Educational_activity_sum	Educat_1	Media__1	Websit_1	SM_upd_1	Promot_1	OPenDo_1	Month_of Vaccination	YearMonth	YearMonthNum
2019	1	0	0	0	1	0	1	1	1	0	4	1	#NULL!	#NULL!	#NULL!	#NULL!	#NULL!	#NULL!	January	2019-January	201901
2019	2	1	0	1	0	0	1	0	1	0	2	12	1	0	1	1	1	0	February	2019-February	201902
2019	3	1	1	0	0	0	1	1	0	0	2	12	0	0	1	0	1	0	March	2019-March	201903
2019	4	3	1	2	0	0	1	0	0	0	1	12	0	0	1	1	0	0	April	2019-April	201904
2019	5	1	0	1	0	0	0	0	0	0	0	12	0	0	1	0	0	0	May	2019-May	201905
2019	6	2	0	2	0	0	0	0	1	0	1	12	0	0	0	0	0	0	June	2019-June	201906
2019	7	1	0	1	0	1	0	0	0	0	1	12	0	0	0	0	1	0	July	2019-July	201907
2019	8	1	0	1	0	0	0	0	0	0	0	12	0	1	0	0	0	0	August	2019-August	201908
2019	9	2	0	2	0	0	0	0	1	0	1	12	0	0	0	0	0	0	September	2019-September	201909
2019	10	3	0	3	0	0	0	0	1	0	1	12	0	0	0	0	1	0	October	2019-October	201910
2019	11	4	0	4	0	0	0	0	0	0	0	12	0	0	0	0	1	0	November	2019-November	201911
2019	12	1	0	1	0	0	0	0	1	0	1	12	0	0	0	0	0	0	December	2019-December	201912
2020	1	7	1	6	1	0	1	0	1	0	3	1	0	0	0	0	1	0	January	2020-January	202001
2020	2	6	1	5	0	0	1	0	0	0	1	12	1	0	1	0	1	0	February	2020-February	202002
2020	3	1	1	0	0	0	1	1	0	0	2	12	0	0	1	0	0	0	March	2020-March	202003
2020	4	0	0	0	0	0	0	0	0	0	0	12	0	0	1	1	0	0	April	2020-April	202004
2020	5	2	0	2	0	0	0	0	0	0	0	12	0	0	0	0	0	0	May	2020-May	202005
2020	6	3	0	3	0	0	0	0	0	0	0	12	0	0	0	0	0	0	June	2020-June	202006
2020	7	0	0	0	1	0	0	0	0	0	1	12	0	0	0	0	0	0	July	2020-July	202007
2020	8	5	1	4	0	0	0	0	0	0	0	12	1	0	0	0	0	0	August	2020-August	202008
2020	9	2	0	2	0	0	0	0	0	0	0	12	0	0	0	0	0	0	September	2020-September	202009
2020	10	165	1	164	0	0	0	0	0	0	0	12	0	0	0	0	0	0	October	2020-October	202010
2020	11	137	1	136	0	0	0	0	0	0	0	12	0	0	0	0	0	0	November	2020-November	202011
2020	12	40	0	40	0	0	0	0	0	0	0	12	0	0	0	0	0	0	December	2020-December	202012
2021	1	27	0	27	0	1	1	1	1	0	4	#NULL!	0	0	0	0	0	0	January	2021-January	202101
2021	2	57	0	57	0	0	1	0	0	0	1	12	0	1	1	1	1	0	February	2021-February	202102
2021	3	36	0	36	0	0	1	1	1	0	3	12	0	0	1	0	0	0	March	2021-March	202103
2021	4	29	0	29	0	1	1	1	1	0	4	12	0	0	1	1	1	0	April	2021-April	202104
2021	5	9	0	9	0	0	1	0	0	0	1	12	0	1	1	1	1	0	May	2021-May	202105
2021	6	5	0	5	0	0	0	0	0	0	0	12	0	0	1	0	0	0	June	2021-June	202106
2021	7	7	1	6	0	0	0	0	0	0	0	12	0	0	0	0	0	0	July	2021-July	202107
2021	8	4	0	4	0	0	0	0	0	0	0	12	0	0	0	0	0	0	August	2021-August	202108
2021	9	3	0	3	1	1	0	0	0	0	2	12	0	0	0	0	0	0	September	2021-September	202109
2021	10	98	0	98	0	0	0	0	0	0	0	12	1	1	0	0	0	0	October	2021-October	202110
2021	11	159	9	150	0	0	0	0	0	0	0	12	0	0	0	0	0	0	November	2021-November	202111
2021	12	170	11	159	0	0	0	0	0	0	0	12	0	0	0	0	0	0	December	2021-December	202112
2022	1	70	2	68	0	1	1	1	0	0	3	#NULL!	0	0	0	0	0	0	January	2022-January	202201
2022	2	94	13	81	0	1	1	1	0	0	3	12	0	1	1	1	0	0	February	2022-February	202202
2022	3	111	12	99	0	1	1	0	0	0	2	12	0	1	1	1	0	0	March	2022-March	202203
2022	4	75	10	65	1	0	1	0	1	0	3	12	0	1	1	0	0	0	April	2022-April	202204
2022	5	38	8	30	0	0	0	0	0	0	0	12	1	0	1	0	1	0	May	2022-May	202205
2022	6	121	27	94	0	0	0	0	0	0	0	12	0	0	0	0	0	0	June	2022-June	202206
2022	7	121	32	89	0	0	0	0	0	0	0	12	0	0	0	0	0	0	July	2022-July	202207
2022	8	84	20	64	0	0	0	0	0	0	0	12	0	0	0	0	0	0	August	2022-August	202208
2022	9	152	33	119	0	0	0	0	0	0	0	12	0	0	0	0	0	0	September	2022-September	202209
2022	10	226	66	160	0	0	1	0	0	0	1	12	0	0	0	0	0	0	October	2022-October	202210
2022	11	170	32	138	0	0	0	0	0	0	0	12	0	0	1	0	0	0	November	2022-November	202211
2022	12	242	68	174	0	0	1	0	1	0	2	12	0	0	0	0	0	0	December	2022-December	202212
2023	1	146	34	112	0	1	1	1	1	0	4	#NULL!	0	0	1	0	1	0	January	2023-January	202301
2023	2	165	43	122	0	1	1	1	0	0	3	12	0	1	1	1	1	0	February	2023-February	202302
2023	3	267	81	186	1	1	1	1	1	0	5	12	0	1	1	1	0	0	March	2023-March	202303
2023	4	153	48	105	1	0	1	1	1	0	4	12	1	1	1	1	1	0	April	2023-April	202304
2023	5	166	47	119	1	0	1	0	0	0	2	12	1	0	1	1	1	0	May	2023-May	202305
2023	6	122	47	75	0	0	0	0	0	0	0	12	1	0	1	0	0	0	June	2023-June	202306
2023	7	98	24	74	0	0	0	0	0	0	0	12	0	0	0	0	0	0	July	2023-July	202307
2023	8	89	27	62	0	0	0	0	0	0	0	12	0	0	0	0	0	0	August	2023-August	202308
2023	9	103	30	73	1	0	0	0	0	0	1	12	0	0	0	0	0	0	September	2023-September	202309
2023	10	124	35	89	0	0	1	0	1	0	2	12	1	0	0	0	0	0	October	2023-October	202310
2023	11	145	45	100	1	0	1	0	0	0	2	12	0	0	1	0	1	0	November	2023-November	202311
2023	12	113	31	82	1	0	1	0	0	0	2	12	1	0	1	0	0	0	December	2023-December	202312
2024	1	123	40	83	0	1	1	1	1	0	4	#NULL!	1	0	1	0	0	0	January	2024-January	202401
2024	2	92	30	62	1	0	1	1	0	0	3	12	0	1	1	1	1	0	February	2024-February	202402
2024	3	490	204	286	0	1	1	1	1	1	5	12	1	0	1	1	0	0	March	2024-March	202403
2024	4	266	97	169	1	0	1	0	0	0	2	12	0	1	1	1	1	1	April	2024-April	202404
2024	5	94	40	54	0	0	0	0	0	0	0	12	1	0	1	0	0	0	May	2024-May	202405
2024	6	111	47	64	0	0	0	0	0	0	0	12	0	0	0	0	0	0	June	2024-June	202406
2024	7	80	35	45	0	0	0	0	0	0	0	12	0	0	0	0	0	0	July	2024-July	202407
2024	8	80	35	45	0	0	0	0	0	0	0	12	0	0	0	0	0	0	August	2024-August	202408
2024	9	62	25	37	0	0	0	0	0	0	0	12	0	0	0	0	0	0	September	2024-September	202409
2024	10	359	119	240	0	1	1	1	1	1	5	12	0	0	0	0	0	0	October	2024-October	202410
2024	11	289	103	186	1	0	0	0	0	0	1	12	0	1	1	1	1	1	November	2024-November	202411
2024	12	220	76	144	0	0	0	0	0	0	0	12	1	0	0	0	0	0	December	2024-December	202412
